# Supplementary material for: Impacts of stress and aging on spore health in Schizosaccharomyces pombe
Source: Microbiol Spectr. 2025 Nov 7;13(12):e01710-25. doi: 10.1128/spectrum.01710-25 (PMC12671135; doi:10.1128/spectrum.01710-25)
Supplement: Table S1 — Raw data for experiments. [file spectrum.01710-25-s0002.xlsx]

## Sheet: Table of Contents
Supplemental Table 1. Spore Longevity Table
	Title	Description	Data used in
1	Table 0f Contents
2	37°C	# of Colony Forming Units of 3 replicates of spores stored at 37°C over 42 days	Figure 1A, S1B, Figure S1C (batch 2)
3	32°C	# of Colony Forming Units of 3 replicates of spores stored at 32°C over 112 days
4	25°C	# of Colony Forming Units of 3 replicates of spores stored at 25°C over 357 days
5	4°C	# of Colony Forming Units of 3 replicates of spores stored at 4°C over 966 days
6	High temperatures	# of Colony Forming Units of 3 replicates of spores stored at 25°C, 37°C, 42°C, 55°C over 9 or 12 days	Figure S1D
7	Media- 37°C	# of Colony Forming Units of 3 replicates of spores stored in either water or YE at 37°C over 46 days	Figure 2A
8	Media- 32°C	# of Colony Forming Units of 3 replicates of spores stored in either water or YE at 32°C over 100 days	unused
9	Media- 25°C	# of Colony Forming Units of 3 replicates of spores stored in either water or YE at 25°C over 515 days	Figure S1C (batch 1)
10	Media- 4°C	# of Colony Forming Units of 3 replicates of spores stored in either water or YE at 4°C over 509 days	Figure S1C (batch 1), Figure S10A
11	Media Repeat- 37°C	# of Colony Forming Units of 3 replicates of spores stored in either water or YE at 37°C over 100 days	unused
12	Media Repeat- 32°C	# of Colony Forming Units of 3 replicates of spores stored in either water or YE at 32°C over 138 days	unused
13	Media Repeat- 25°C	# of Colony Forming Units of 3 replicates of spores stored in either water or YE at 25°C over 201 days	Figure 2B
14	Media Repeat- 4°C	# of Colony Forming Units of 3 replicates of spores stored in either water or YE at 4°C over 109 days	Figure 2B, Figure S10B

## Sheet: 37°C
Original - 37°C
		CFU (per mL)			Normalized Viability					Area Under Curve (segments)			Cumulative Area Under Curve
Time (weeks)	Time (days)	4976-A	4976-B	4976-C	4976-A	4976-B	4976-C	Average	Std.Dev.	4976-A	4976-B	4976-C	4976-A	4976-B	4976-C	Average	Std.Dev.
0	0	42750000	53625000	55375000	1	1	1	1	0
0.5	3	24000000	28000000	31000000	0.561404	0.522145	0.559819	0.547789	0.022223	2.34211	2.28322	2.33973	2.34211	2.28322	2.33973	2.32168	0.0333345
1	7	10800000	11975000	14100000	0.252632	0.22331	0.254628	0.243523	0.0175334	1.62807	1.49091	1.62889	3.97018	3.77413	3.96862	3.90431	0.112744
1.5	10	3925000	3950000	4400000	0.0918129	0.0736597	0.0794582	0.0816436	0.00927181	0.516667	0.445455	0.501129	4.48684	4.21958	4.46975	4.39206	0.149614
2	14	2800000	2600000	2875000	0.0654971	0.0484848	0.0519187	0.0553002	0.0089961	0.31462	0.244289	0.262754	4.80146	4.46387	4.73251	4.66595	0.178367
2.5	17	1357500	1342500	1777500	0.0317544	0.025035	0.0320993	0.0296296	0.00398277	0.145877	0.11028	0.126027	4.94734	4.57415	4.85853	4.79334	0.194949
3	21	810000	637500	930000	0.0189474	0.0118881	0.0167946	0.0158767	0.00361803	0.101404	0.0738462	0.0977878	5.04874	4.648	4.95632	4.88435	0.209843
4	28	172000	282250	317500	0.00402339	0.0052634	0.00573363	0.00500681	0.000883523	0.0803977	0.0600303	0.0788488	5.12914	4.70803	5.03517	4.95745	0.221055
5	35	38000	40250	46250	0.000888889	0.000750583	0.000835214	0.000824895	6.97281e-05	0.017193	0.021049	0.022991	5.14633	4.72907	5.05816	4.97786	0.219915
6	42	3925	23050	1950	9.18129e-05	0.000429837	3.52144e-05	0.000185621	0.000213382	0.00343246	0.00413147	0.0030465	5.14977	4.73321	5.06121	4.98139	0.21945

## Sheet: 32°C
Original - 32°C
		CFU (per mL)			Normalized Viability					Area Under Curve (segments)			Cumulative Area Under Curve
Time (weeks)	Time (days)	4976-A	4976-B	4976-C	4976-A	4976-B	4976-C	Average	Std.Dev.	4976-A	4976-B	4976-C	4976-A	4976-B	4976-C	Average	Std.Dev.
0	0	42750000	53625000	55375000	1	1	1	1	0
1	7	27250000	27000000	3.05e+07	0.637427	0.503497	0.55079	0.563904	0.0679215	5.73099	5.26224	5.42777	5.73099	5.26224	5.42777	5.47367	0.237725
2	14	14850000	14825000	18100000	0.347368	0.276457	0.326862	0.316896	0.0364912	3.44678	2.72984	3.07178	9.17778	7.99207	8.49955	8.55647	0.594897
3	21	5000000	5700000	5825000	0.116959	0.106294	0.105192	0.109482	0.00649911	1.62515	1.33963	1.51219	10.8029	9.3317	10.0117	10.0488	0.736311
4	28	3075000	5175000	4100000	0.0719298	0.0965035	0.0740406	0.0808247	0.0136192	0.661111	0.70979	0.627314	11.464	10.0415	10.6391	10.7149	0.714295
5	35	1915000	2150000	2275000	0.0447953	0.0400932	0.0410835	0.0419907	0.00247883	0.408538	0.478089	0.402935	11.8726	10.5196	11.042	11.1447	0.682321
6	42	1102500	1180000	1270000	0.0257895	0.0220047	0.0229345	0.0235762	0.00197231	0.247047	0.217343	0.224063	12.1196	10.7369	11.266	11.3742	0.697664
7	49	907500	915000	1020000	0.0212281	0.0170629	0.0184199	0.0189036	0.00212429	0.164561	0.136737	0.14474	12.2842	10.8737	11.4108	11.5229	0.71191
8	56	920000	835000	742500	0.0215205	0.0155711	0.0134086	0.0168334	0.00420068	0.14962	0.114219	0.1114	12.4338	10.9879	11.5222	11.648	0.73112
10	70	452500	382500	347500	0.0105848	0.00713287	0.0062754	0.00799769	0.00228115	0.224737	0.158928	0.137788	12.6585	11.1468	11.66	11.8218	0.768744
12	84	173500	149750	108000	0.00405848	0.00279254	0.00195034	0.00293379	0.00106114	0.102503	0.0694779	0.0575801	12.761	11.2163	11.7176	11.8983	0.788078
14	98	37500	15025	41500	0.000877193	0.000280186	0.000749436	0.000635605	0.00031436	0.0345497	0.0215091	0.0188984	12.7956	11.2378	11.7365	11.9233	0.795525
16	112	1325	1100	7575	3.09942e-05	2.05128e-05	0.000136795	6.27672e-05	6.43235e-05	0.00635731	0.0021049	0.00620361	12.8019	11.2399	11.7427	11.9282	0.797377

## Sheet: 25°C
Original - 25°C
		CFU (per mL)			Normalized Viability					Area Under Curve (segments)			Cumulative Area Under Curve
Time (weeks)	Time (days)	4976-A	4976-B	4976-C	4976-A	4976-B	4976-C	Average	Std.Dev.	4976-A	4976-B	4976-C	4976-A	4976-B	4976-C	Average	Std.Dev.
0	0	42750000	53625000	55375000	1	1	1	1	0
1	7	3.525e+07	3.75e+07	44750000	0.824561	0.699301	0.808126	0.77733	0.0680727	6.38596	5.94755	6.32844	6.38596	5.94755	6.32844	6.22065	0.238255
2	14	1.8e+07	27250000	3.625e+07	0.421053	0.508159	0.654628	0.527946	0.118038	4.35965	4.22611	5.11964	10.7456	10.1737	11.4481	10.7891	0.638324
3	21	15425000	19250000	21125000	0.360819	0.358974	0.38149	0.367094	0.012501	2.73655	3.03497	3.62641	13.4822	13.2086	15.0745	13.9218	1.00762
4	28	13875000	14650000	18050000	0.324561	0.273193	0.325959	0.307905	0.030069	2.39883	2.21259	2.47607	15.881	15.4212	17.5506	16.2843	1.12049
5	35	11450000	13225000	14600000	0.267836	0.24662	0.263657	0.259371	0.0112387	2.07339	1.81935	2.06366	17.9544	17.2406	19.6142	18.2697	1.21784
6	42	7650000	11400000	11350000	0.178947	0.212587	0.204966	0.198834	0.0176386	1.56374	1.60723	1.64018	19.5181	18.8478	21.2544	19.8734	1.24203
7	49	7400000	9525000	9325000	0.173099	0.177622	0.168397	0.17304	0.00461283	1.23216	1.36573	1.30677	20.7503	20.2135	22.5612	21.175	1.2301
8	56	6700000	8050000	9450000	0.156725	0.150117	0.170655	0.159165	0.0104842	1.15439	1.14709	1.18668	21.9047	21.3606	23.7479	22.3377	1.25115
10	70	4100000	6450000	5450000	0.0959064	0.12028	0.0984199	0.104869	0.0134054	1.76842	1.89277	1.88352	23.6731	23.2534	25.6314	24.186	1.26924
12	84	3320000	4950000	3975000	0.0776608	0.0923077	0.0717833	0.0805839	0.0105698	1.21497	1.48811	1.19142	24.8881	24.7415	26.8228	25.4841	1.16164
14	98	2222500	2775000	2007500	0.0519883	0.0517483	0.0362528	0.0466631	0.00901639	0.907544	1.00839	0.756253	25.7956	25.7499	27.5791	26.3748	1.04312
16	112	1937500	2590000	1997500	0.0453216	0.0482984	0.0360722	0.0432307	0.00637561	0.68117	0.700326	0.506275	26.4768	26.4502	28.0853	27.0041	0.936459
18	126	1955000	1665000	1260000	0.045731	0.031049	0.022754	0.033178	0.0116355	0.637368	0.555431	0.411783	27.1142	27.0056	28.4971	27.539	0.831548
21	147	1770000	1265000	1107500	0.0414035	0.0235897	0.02	0.0283311	0.0114625	0.914912	0.573706	0.448916	28.0291	27.5793	28.946	28.1848	0.696525
24	168	1230000	2167500	972500	0.0287719	0.0404196	0.0175621	0.0289179	0.0114295	0.736842	0.672098	0.394402	28.7659	28.2514	29.3404	28.7859	0.544768
28.5	199	480000	1145000	350000	0.0112281	0.021352	0.00632054	0.0129669	0.00766509	0.62	0.957459	0.370181	29.3859	29.2089	29.7106	29.4351	0.25445
32	224	287500	577500	117750	0.00672515	0.0107692	0.00212641	0.00654026	0.00432438	0.224415	0.401515	0.105587	29.6103	29.6104	29.8162	29.679	0.118834
38.5	269	31000	75750	10750	0.000725146	0.00141259	0.000194131	0.000777288	0.000610899	0.167632	0.274091	0.0522122	29.778	29.8845	29.8684	29.8436	0.0574397
43	301	12900	24750	2465	0.000301754	0.000461538	4.45147e-05	0.000269269	0.000210401	0.0164304	0.029986	0.00381833	29.7944	29.9145	29.8722	29.8604	0.0609281
51	357	575	9625	20	1.34503e-05	0.000179487	3.61174e-07	6.44329e-05	9.98546e-05	0.00882573	0.0179487	0.00125652	29.8032	29.9324	29.8735	29.8697	0.0647004

## Sheet: 4°C
Original - 4°C
		CFU (per mL)			Normalized Viability					Area Under Curve (segments)			Cumulative Area Under Curve
Time (weeks)	Time (days)	4976-A	4976-B	4976-C	4976-A	4976-B	4976-C	Average	Std.Dev.	4976-A	4976-B	4976-C	4976-A	4976-B	4976-C	Average	Std.Dev.
0	0	42750000	53625000	55375000	1	1	1	1	0
1	7	3.725e+07	44750000	44500000	0.871345	0.834499	0.803612	0.836485	0.0339103	6.54971	6.42075	6.31264	6.54971	6.42075	6.31264	6.4277	0.118686
2	14	39500000	41500000	44000000	0.923977	0.773893	0.794582	0.830817	0.0813389	6.28363	5.62937	5.59368	12.8333	12.0501	11.9063	12.2633	0.498909
3	21	3.375e+07	3.175e+07	41000000	0.789474	0.592075	0.740406	0.707318	0.102775	5.99708	4.78089	5.37246	18.8304	16.831	17.2788	17.6467	1.04926
4	28	3.65e+07	3.775e+07	3.725e+07	0.853801	0.703963	0.672686	0.743483	0.0968094	5.75146	4.53613	4.94582	24.5819	21.3671	22.2246	22.7245	1.66466
5	35	28250000	3.65e+07	40750000	0.660819	0.680653	0.735892	0.692454	0.038903	5.30117	4.84615	4.93002	29.883	26.2133	27.1546	27.7503	1.90602
6	42	30750000	3.575e+07	3.075e+07	0.719298	0.666667	0.555305	0.64709	0.0837311	4.83041	4.71562	4.51919	34.7135	30.9289	31.6738	32.4387	2.00487
7	49	27750000	26000000	3.275e+07	0.649123	0.484848	0.591422	0.575131	0.08334	4.78947	4.0303	4.01354	39.5029	34.9592	35.6874	36.7165	2.44043
8	56	28750000	3.3e+07	3.625e+07	0.672515	0.615385	0.654628	0.647509	0.0292227	4.62573	3.85082	4.36117	44.1287	38.81	40.0485	40.9957	2.78296
10	70	27300000	29175000	33075000	0.638596	0.544056	0.597291	0.593315	0.0473956	9.17778	8.11608	8.76343	53.3064	46.9261	48.812	49.6815	3.27784
12	84	23825000	24375000	25600000	0.55731	0.454545	0.462302	0.491386	0.0572234	8.37135	6.99021	7.41716	61.6778	53.9163	56.2291	57.2744	3.98491
14	98	19350000	18350000	25675000	0.452632	0.342191	0.463657	0.419493	0.0671721	7.06959	5.57716	6.48172	68.7474	59.4935	62.7108	63.6506	4.69797
16	112	19050000	20400000	24750000	0.445614	0.38042	0.446953	0.424329	0.0380323	6.28772	5.05828	6.37427	75.0351	64.5517	69.0851	69.5573	5.2576
18	126	10025000	8050000	11375000	0.234503	0.150117	0.205418	0.196679	0.0428665	4.76082	3.71375	4.56659	79.7959	68.2655	73.6517	73.9044	5.76935
21	147	20100000	21000000	24125000	0.470175	0.391608	0.435666	0.432483	0.0393801	7.39912	5.68811	6.73138	87.195	73.9536	80.3831	80.5106	6.62163
24	168	16900000	18050000	20400000	0.395322	0.336597	0.368397	0.366772	0.0293962	9.08772	7.64615	8.44266	96.2827	81.5998	88.8257	88.9027	7.34179
28.5	199	13000000	15050000	19575000	0.304094	0.280653	0.353499	0.312748	0.0371863	10.8409	9.56737	11.1894	107.124	91.1671	100.015	99.4353	7.99406
32	224	13325000	13775000	18900000	0.311696	0.256876	0.341309	0.303294	0.0428389	7.69737	6.71911	8.6851	114.821	97.8862	108.7	107.136	8.5751
38.5	269	9575000	10300000	11725000	0.223977	0.192075	0.211738	0.209263	0.0160944	12.0526	10.1014	12.4436	126.874	107.988	121.144	118.668	9.6833
43	301	9650000	10275000	13850000	0.225731	0.191608	0.250113	0.222484	0.0293871	7.19532	6.13893	7.38962	134.069	114.127	128.533	125.576	10.2948
52	364	5350000	6200000	8475000	0.125146	0.115618	0.153047	0.13127	0.0194519	11.0526	9.67762	12.6995	145.122	123.804	141.233	136.72	11.3528
62	434	4975000	4875000	7950000	0.116374	0.0909091	0.143567	0.11695	0.0263335	8.45322	7.22844	10.3815	153.575	131.033	151.614	145.407	12.4874
72	504	2925000	4325000	5375000	0.0684211	0.0806527	0.0970655	0.0820464	0.014373	6.46784	6.00466	8.42212	160.043	137.037	160.037	152.372	13.2804
83	581	2950000	4125000	5475000	0.0690058	0.0769231	0.0988713	0.0816001	0.0154723	5.29094	6.06667	7.54357	165.334	143.104	167.58	158.673	13.5295
94	658	1925000	3100000	3575000	0.0450292	0.0578089	0.0645598	0.0557993	0.00991915	4.39035	5.18718	6.2921	169.724	148.291	173.872	163.962	13.7293
104	728	1792500	2100000	3137500	0.0419298	0.0391608	0.0566591	0.0459166	0.00940577	3.04357	3.39394	4.24266	172.768	151.685	178.115	167.523	13.9738
113	791	1310000	2110000	3137500	0.0306433	0.0393473	0.0566591	0.0422166	0.0132431	2.28605	2.47301	3.56953	175.054	154.158	181.684	170.299	14.366
126	882	965000	1387500	1800000	0.0225731	0.0258741	0.0325056	0.0269843	0.00505848	2.42135	2.96758	4.057	177.475	157.126	185.741	173.447	14.7269
138	966	827500	1175000	1752500	0.0193567	0.0219114	0.0316479	0.0243053	0.00648584	1.76105	2.00699	2.69445	179.236	159.133	188.436	175.602	14.9859

## Sheet: High Temperatures
BATCH 1					BATCH 2
25°C					25°C
Time (days)	CFU (per mL)	Normalized Viability	Area Under Curve		Time (days)	CFU (per mL)	Normalized Viability	Area Under Curve
0	159000000	1			0	0.03215	1
3	195000000	1.22642	3.33962		3	0.0244	0.758942	#REF!
6	144000000	0.90566	3.19811		6	0.0108	0.335925	#REF!
9	187000000	1.1761	3.12264		9	0.0226	0.702955	#REF!
					12	0.022	0.684292
37°C
Time (days)	CFU (per mL)	Normalized Viability	Area Under Curve		37°C
0	159000000	1			Time (days)	CFU (per mL)	Normalized Viability	Area Under Curve
3	80000000	0.503145	2.25472		0	0.03215	1
6	60800000	0.38239	1.3283		3	0.0173	0.538103	2.30715
9	42800000	0.269182	0.977358		6	0.02135	0.664075	1.80327
					9	0.0181	0.562986	1.84059
42°C					12	0.0119	0.37014
Time (days)	CFU (per mL)	Normalized Viability	Area Under Curve
0	159000000	1			42°C
3	26500000	0.166667	1.75		Time (days)	CFU (per mL)	Normalized Viability	Area Under Curve
6	180000	0.00113208	0.251698		0	0.03215	1
9	0	0	0.00169811		3	0.0117	0.363919	2.04588
					6	0.0086	0.267496	0.947123
55°C					9	0.002	0.0622084	0.494557
Time (days)	CFU (per mL)	Normalized Viability	Area Under Curve		12	0	0
0	159000000	1
3	310000	0.00194969	1.50292		55°C
6	0	0			Time (days)	CFU (per mL)	Normalized Viability	Area Under Curve
9	0	0			0	0.03215	1
					3	0.001	0.0311042	1.54666
					6	0	0	0
					9	0	0	0
					12	0	0	0

## Sheet: Media - 37°C
Media Original - 37°C
	CFU (per mL)						Normalized Viability										Area Under Curve (segments)						Cumulative Area Under Curve
	water			YE			water			YE			Average		Std. Dev.		water			YE			water			YE			Average		Std. Dev.
Time (days)	4976-G	4976-H	4976-I	4976-G	4976-H	4976-I	4976-G	4976-H	4976-I	4976-G	4976-H	4976-I	water	YE	water	YE	4976-G	4976-H	4976-I	4976-G	4976-H	4976-I	4976-G	4976-H	4976-I	4976-G	4976-H	4976-I	water	YE	water	YE
0	1.265e+08	1.455e+08	1.305e+08	1.265e+08	1.19e+08	1.34e+08	1	1	1	1	1	1	1	1	0	0
5	7.8e+07	7.4e+07	6.25e+07	96000000	92000000	1.195e+08	0.616601	0.508591	0.478927	0.758893	0.773109	0.891791	0.534706	0.807931	0.072457	0.0729718	4.0415	3.77148	3.69732	4.39723	4.43277	4.72948	4.0415	3.77148	3.69732	4.39723	4.43277	4.72948	3.83677	4.51983	0.181142	0.182429
12	14950000	16450000	13950000	46500000	3.75e+07	5.75e+07	0.118182	0.113058	0.106897	0.367589	0.315126	0.429104	0.112712	0.370606	0.00565059	0.0570491	2.57174	2.17577	2.05038	3.94269	3.80882	4.62313	6.61324	5.94725	5.7477	8.33992	8.2416	9.35261	6.10273	8.64471	0.453233	0.615029
18	7550000	7950000	6600000	14700000	13900000	18800000	0.0596838	0.0546392	0.0505747	0.116206	0.116807	0.140299	0.0549659	0.124437	0.00456332	0.0137398	0.533597	0.503093	0.472414	1.45138	1.2958	1.70821	7.14684	6.45034	6.22011	9.7913	9.53739	11.0608	6.60577	10.1298	0.482515	0.816187
25	3300000	5750000	2700000	6750000	9200000	13750000	0.026087	0.0395189	0.0206897	0.0533597	0.0773109	0.102612	0.0287652	0.0777608	0.00969612	0.0246292	0.300198	0.329553	0.249425	0.593478	0.679412	0.850187	7.44704	6.7799	6.46954	10.3848	10.2168	11.911	6.89882	10.8375	0.499482	0.933443
33	1665000	1740000	1325000	4650000	3850000	6250000	0.0131621	0.0119588	0.0101533	0.0367589	0.0323529	0.0466418	0.011758	0.0385845	0.00151441	0.00731728	0.156996	0.205911	0.123372	0.360474	0.438655	0.597015	7.60403	6.98581	6.59291	10.7453	10.6555	12.508	7.06092	11.3029	0.509727	1.04462
39	510000	715000	560000	1935000	1575000	2700000	0.00403162	0.00491409	0.00429119	0.0152964	0.0132353	0.0201493	0.0044123	0.016227	0.000453529	0.00354967	0.051581	0.0506186	0.0433333	0.156166	0.136765	0.200373	7.65561	7.03643	6.63625	10.9014	10.7922	12.7084	7.10943	11.4673	0.51359	1.07616
46	97000	46500	117000	685000	500000		0.000766798	0.000319588	0.000896552	0.00541502	0.00420168		0.000660979	0.00480835	0.000302688	0.00085796	0.0167945	0.0183179	0.0181571	0.0724901	0.0610294	0.0705224	7.67241	7.05474	6.6544	10.9739	10.8533	12.7789	7.12718	11.5354	0.512854	1.07864

## Sheet: Media- 32°C
Media Original - 32°C
	CFU (per mL)						Normalized Viability										Area Under Curve (segments)						Cumulative Area Under Curve
	water			YE			water			YE			Average		Std. Dev.		water			YE			water			YE			Average		Std. Dev.
Time (days)	4976-G	4976-H	4976-I	4976-G	4976-H	4976-I	4976-G	4976-H	4976-I	4976-G	4976-H	4976-I	water	YE	water	YE	4976-G	4976-H	4976-I	4976-G	4976-H	4976-I	4976-G	4976-H	4976-I	4976-G	4976-H	4976-I	water	YE	water	YE
0	1.265e+08	1.455e+08	1.305e+08	1.265e+08	1.19e+08	1.34e+08	1	1	1	1	1	1	1	1	0	0
11	45500000	7.55e+07	51500000	97000000	8e+07	101500000	0.359684	0.5189	0.394636	0.766798	0.672269	0.757463	0.424407	0.732177	0.0836791	0.0520912	7.47826	8.35395	7.6705	9.71739	9.19748	9.66604	7.47826	8.35395	7.6705	9.71739	9.19748	9.66604	7.83424	9.52697	0.460235	0.286502
26	9950000	12300000	13050000	5.8e+07	47500000	55000000	0.0786561	0.0845361	0.1	0.458498	0.39916	0.410448	0.0877307	0.422702	0.0110247	0.03151	3.28755	4.52577	3.70977	9.18972	8.03571	8.75933	10.7658	12.8797	11.3803	18.9071	17.2332	18.4254	11.6753	18.1886	1.08739	0.861721
44	4500000	5700000	5050000	10650000	11300000	16300000	0.0355731	0.0391753	0.0386973	0.0841897	0.094958	0.121642	0.0378152	0.100263	0.00195637	0.0192814	1.02806	1.1134	1.24828	4.88419	4.44706	4.78881	11.7939	13.9931	12.6285	23.7913	21.6803	23.2142	12.8052	22.8952	1.11022	1.09107
68	700000	865000	465000	3500000	1910000	4350000	0.0055336	0.00594502	0.00356322	0.027668	0.0160504	0.0324627	0.00501394	0.0253937	0.00127309	0.00843919	0.493281	0.541443	0.507126	1.34229	1.3321	1.84925	12.2872	14.5346	13.1357	25.1336	23.0124	25.0634	13.3191	24.4031	1.13488	1.20496
81	307500	143000	275500	1300000	1610000	685000	0.00243083	0.000982818	0.00211111	0.0102767	0.0135294	0.00511194	0.00184159	0.00963934	0.000760702	0.00424477	0.0517688	0.0450309	0.0368831	0.24664	0.192269	0.244235	12.3389	14.5796	13.1726	25.3802	23.2046	25.3077	13.3637	24.6308	1.1325	1.23568
100	29500	15950	35500	390000	325000	500000	0.000233202	0.000109622	0.000272031	0.003083	0.00273109	0.00373134	0.000204951	0.00318181	8.48098e-05	0.000507393	0.0253083	0.0103782	0.0226398	0.126917	0.154475	0.0840112	12.3642	14.59	13.1952	25.5072	23.3591	25.3917	13.3831	24.7526	1.12471	1.20823

## Sheet: Media- 25°C
Media Original - 25°C
	CFU (per mL)						Normalized Viability										Area Under Curve (segments)						Cumulative Area Under Curve
	water			YE			water			YE			Average		Std. Dev.		water			YE			water			YE			Average		Std. Dev.
Time (days)	4976-G	4976-H	4976-I	4976-G	4976-H	4976-I	4976-G	4976-H	4976-I	4976-G	4976-H	4976-I	water	YE	water	YE	4976-G	4976-H	4976-I	4976-G	4976-H	4976-I	4976-G	4976-H	4976-I	4976-G	4976-H	4976-I	water	YE	water	YE
0	1.265e+08	1.455e+08	1.305e+08	1.265e+08	1.19e+08	1.34e+08	1	1	1	1	1	1	1	1	0	0
17	7.7e+07	7.6e+07	5.75e+07	1.14e+08	111000000	1.285e+08	0.608696	0.522337	0.440613	0.901186	0.932773	0.958955	0.523882	0.930971	0.084052	0.0289268	13.6739	12.9399	12.2452	16.1601	16.4286	16.6511	13.6739	12.9399	12.2452	16.1601	16.4286	16.6511	12.953	16.4133	0.714442	0.245878
42	25850000	3.05e+07	21150000	7.5e+07	6.25e+07	7.55e+07	0.204348	0.209622	0.162069	0.592885	0.52521	0.563433	0.192013	0.560509	0.026066	0.0339322	10.163	9.14948	7.53352	18.6759	18.2248	19.0299	23.837	22.0893	19.7787	34.836	34.6534	35.681	21.9017	35.0568	2.03561	0.548232
75	16700000	3.95e+07	20600000	54000000	45500000	7.1e+07	0.132016	0.271478	0.157854	0.426877	0.382353	0.529851	0.187116	0.44636	0.0741929	0.0756544	5.55	7.93814	5.27874	16.8261	14.9748	18.0392	29.387	30.0275	25.0575	51.6621	49.6282	53.7201	28.1573	51.6701	2.70357	2.04601
103	11150000	22650000	11500000	2.9e+07	3.45e+07	53000000	0.0881423	0.15567	0.0881226	0.229249	0.289916	0.395522	0.110645	0.304896	0.0389929	0.0841428	3.08221	5.98007	3.44368	9.18577	9.41176	12.9552	32.4692	36.0076	28.5011	60.8478	59.0399	66.6754	32.326	62.1877	3.75525	3.99018
144	3750000	8850000	4250000	13800000	13600000	3.15e+07	0.0296443	0.0608247	0.032567	0.109091	0.114286	0.235075	0.041012	0.152817	0.0172204	0.0712845	2.41462	4.43814	2.47414	6.93597	8.28613	12.9272	34.8838	40.4457	30.9753	67.7838	67.3261	79.6026	35.4349	71.5708	4.7592	6.9595
178	2585000	6000000	4450000	7650000	9800000	17800000	0.0204348	0.0412371	0.0340996	0.0604743	0.0823529	0.132836	0.0319238	0.0918877	0.0105705	0.0371111	0.851344	1.73505	1.13333	2.88261	3.34286	6.25448	35.7351	42.1808	32.1086	70.6664	70.6689	85.8571	36.6748	75.7308	5.1014	8.76962
208	1690000	3400000	1445000	7000000	8900000	14000000	0.0133597	0.0233677	0.0110728	0.055336	0.0747899	0.104478	0.0159334	0.0782012	0.00653905	0.0247478	0.506917	0.969072	0.677586	1.73715	2.35714	3.5597	36.2421	43.1498	32.7862	72.4036	73.0261	89.4168	37.3927	78.2821	5.27676	9.64792
254	250000	1095000	330000	6650000	4250000	3800000	0.00197628	0.00752577	0.00252874	0.0525692	0.0357143	0.0283582	0.00401026	0.0388806	0.00305702	0.0124122	0.352727	0.71055	0.312835	2.48182	2.5416	3.05522	36.5948	43.8604	33.099	74.8854	75.5676	92.472	37.8514	80.975	5.48962	9.96254
318	76500	156000	17200	1420000		1995000	0.000604743	0.00107216	0.000131801	0.0112253		0.0148881	0.000602903	0.0130567	0.000470185	0.00258996	0.0825929	0.275134	0.0851372	2.04142	1.14286	1.38388	36.6774	44.1355	33.1842	76.9268	76.7105	93.8559	37.999	82.4977	5.59401	9.83705
390	690	4150	450	317500	235000	450000	5.45455e-06	2.85223e-05	3.44828e-06	0.00250988	0.00197479	0.00335821	1.24751e-05	0.00261429	1.39335e-05	0.000697595	0.0219671	0.0396247	0.00486897	0.494466	0.0710924	0.656866	36.6993	44.1751	33.189	77.4213	76.7816	94.5128	38.0212	82.9052	5.61106	10.0575
515					5400	2050					4.53782e-05	1.52985e-05		3.03383e-05		2.12695e-05	0.000340909	0.00178265	0.000215517	0.156868	0.126261	0.210844	36.6997	44.1769	33.1893	77.5781	76.9079	94.7236	38.022	83.0699	5.6119	10.098

## Sheet: Media- 4°C
Media Original - 4°C
	CFU (per mL)						Normalized Viability										Area Under Curve (segments)						Cumulative Area Under Curve
	water			YE			water			YE			Average		Std. Dev.		water			YE			water			YE			Average		Std. Dev.
Time (days)	4976-G	4976-H	4976-I	4976-G	4976-H	4976-I	4976-G	4976-H	4976-I	4976-G	4976-H	4976-I	water	YE	water	YE	4976-G	4976-H	4976-I	4976-G	4976-H	4976-I	4976-G	4976-H	4976-I	4976-G	4976-H	4976-I	water	YE	water	YE
0	1.265e+08	1.455e+08	1.305e+08	1.265e+08	1.19e+08	1.34e+08	1	1	1	1	1	1	1	1	0	0
24	108500000	1.21e+08	104500000	113500000	101000000	111500000	0.857708	0.831615	0.800766	0.897233	0.848739	0.83209	0.83003	0.859354	0.0285037	0.0338441	22.2925	21.9794	21.6092	22.7668	22.1849	21.9851	22.2925	21.9794	21.6092	22.7668	22.1849	21.9851	21.9604	22.3122	0.342044	0.40613
45	104500000	1.28e+08	112000000	1.225e+08	107000000	1.3e+08	0.826087	0.879725	0.858238	0.968379	0.89916	0.970149	0.854683	0.945896	0.0269951	0.0404846	17.6798	17.9691	17.4195	19.5889	18.3529	18.9235	39.9723	39.9485	39.0287	42.3557	40.5378	40.9086	39.6498	41.2674	0.538025	0.960601
101	91000000	107500000	96000000	105000000	101500000	1.185e+08	0.719368	0.738832	0.735632	0.83004	0.852941	0.884328	0.731277	0.85577	0.0104373	0.0272547	43.2727	45.3196	44.6284	50.3557	49.0588	51.9254	83.2451	85.268	83.6571	92.7115	89.5966	92.834	84.0567	91.714	1.06906	1.83473
145	86500000	87500000	7e+07	8e+07	7.7e+07	111500000	0.683794	0.601375	0.536398	0.632411	0.647059	0.83209	0.607189	0.703853	0.0738698	0.111297	30.8696	29.4845	27.9847	32.1739	33	37.7612	114.115	114.753	111.642	124.885	122.597	130.595	113.503	126.026	1.64313	4.11939
187	52500000	5.95e+07	43500000	88000000	56500000	89500000	0.41502	0.408935	0.333333	0.695652	0.47479	0.66791	0.385763	0.612784	0.0455069	0.120309	23.0751	21.2165	18.2644	27.8893	23.5588	31.5	137.19	135.969	129.906	152.775	146.155	162.095	134.355	153.675	3.90085	8.0079
253	3.7e+07	46500000	3e+07	7.85e+07	43000000	6.45e+07	0.29249	0.319588	0.229885	0.620553	0.361345	0.481343	0.280654	0.487747	0.0460076	0.129723	23.3478	24.0412	18.5862	43.4348	27.5924	37.9254	160.538	160.01	148.492	196.209	173.748	200.021	156.347	189.993	6.80721	14.1968
345	25850000	3.2e+07	31050000	42000000	31200000	5.75e+07	0.204348	0.219931	0.237931	0.332016	0.262185	0.429104	0.220737	0.341102	0.0168061	0.0838299	22.8545	24.8179	21.5195	43.8182	28.6824	41.8806	183.392	184.828	170.012	240.028	202.43	241.901	179.411	228.12	8.17124	22.2674
509	20100000	50500000	27750000	43500000	3.1e+07	6.7e+07	0.158893	0.347079	0.212644	0.343874	0.260504	0.5	0.239539	0.368126	0.0969328	0.121576	29.7858	46.4948	36.9471	55.4229	42.8605	76.1866	213.178	231.323	206.959	295.451	245.291	318.088	217.153	286.276	12.6592	37.2555

[truncated: 4 more sheets: Media Repeat - 37°C, Media Repeat - 32°C, Media Repeat - 25°C, Media Repeat - 4°C]
