# Supplementary material for: Impacts of stress and aging on spore health in Schizosaccharomyces pombe
Source: Microbiol Spectr. 2025 Nov 7;13(12):e01710-25. doi: 10.1128/spectrum.01710-25 (PMC12671135; doi:10.1128/spectrum.01710-25)
Supplement: Table S2 — Summary of samples used in the experiments. [file spectrum.01710-25-s0003.xlsx]

## Sheet: Figures
Supplemental Table 2. Germination Dynamics Table
	Isolation Date	Storage Conditions (water unless noted)	Imaging Date	Imaging Media (YES unless noted)	Imaging Temp (32C unless noted)	Germination Efficiency (%)	Average Time to First Division (mins)
Figure 1	2/15/24	3 days at 25C	2024-02-18	___	___	95	687
	2024-02-15	3 days at 42C		___	___	54	916
Figure 2	by mike	38 days at 37C, Water	2023-06-14	___	37C	6	1063
	by mike	38 days at 37C, YE		___	37C	12	1047
Figure 3	8/2/24	7 days, 25C	2024-08-09	___	___	85	880
	2024-04-15	116 days, 25C		___	___	36	904
	2024-02-15	176 days, 25C		___	___	16	1073
Figure 4	N/A
Figure 5	N/A
Figure S1	N/A, longevity (see table 1)
Figure S2	2024-12-18	15 days 4C	2025-01-02	___	___	66	722
	2023-12-18	397 days 4C		___	___	53	736
	2025-01-19	1days 4C	2025-01-20	___	___	70	759
	2023-12-18	405 days 4C		___	___	53	760
Figure S3	2025-02-23	1days 4C	2025-02-24	YES	___	86	715
	2024-12-18	65 days 4C		YES	___	50	800
	2023-12-18	438 days 4C		YES		19	850
	2025-02-23	1days 4C		PMG	___	92	990
	2024-12-18	65 days 4C		PMG	___	54	990
	2023-12-18	438 days 4C		PMG	___	38	1230
Figure S5	2025-01-19	3 days at 25C	2025-01-22	YES	___	72	811
				PMG	___	70	112
	2025-01-19	3 days at 42C		YES	____	33	1434
				PMG	___	50	2086
Figure S6	2024-04-15	28 days at 25C	2024-05-10	___	___	60	750
	2024-04-15	28 days at 37C		___	___	18	1260
Figure S7	2024-12-18	28 days 25	2025-01-15	YES	___	61	923
				PMG	___	69	1076
	12/18/2024	28 days 37		YES	___	9	1415
				PMG	___	13	2034
Figure S8	2024-04-15	15 days at 25C	2024-05-15	___	37C	45	710
	2024-04-15	15 days at 37C		___	37C	10	1068
Figure S9	N/A
Figure S10	by mike	67 days at 4C, Water	2023-06-15	___	___	14	940
	by mike	67 days at 4C, YE		___	___	25	940
Figure S11	8/2/2024	7 days at 42C, Water	2024-08-09	___	___	65	976
	8/2/2024	7 days at 42C, YE		___	___	65	931
Figure S12	by mike	58 days at 4C, Water	2023-06-02	___	37C	32	726
	by mike	58 days at 4C, YE		___	37C	36	759
Figure S13	2025-01-19	3 days at 25C	2025-01-22	___	___	89	792
	2024-08-18	157 days at 25C		___	___	49	883
	2024-04-15	282 days at 25C		___	___	6	1141
Figure S14	8/2/2024	7 days, 25C	2024-08-09	___	___	72	845	concentrated
				___	___	66	786	dilute
	2024-02-15	176 days, 25C		___	___	20	956	concentrated
				___	___	19	880	dilute
Figure S15	2/15/2024	1 days, 25C	2024-02-16	___	___	96	785
	2023-12-18	62 days, 25C		___	___	72	889
Figure S16	2024-08-18	1 days, 25C	2024-08-19	___	37C	94	762
	2024-05-26	85 days, 25C		___	37C	35	1031
Figure S17	N/A
Figure S18	N/A
